# Supplementary material for: Primary Diffuse Large B-Cell Lymphoma of the Urinary Bladder: Update on a Rare Disease and Potential Diagnostic Pitfalls
Source: Curr Oncol. 2022 Feb 10;29(2):956–68. doi: 10.3390/curroncol29020081 (PMC8870454; doi:10.3390/curroncol29020081)
Supplement: Supplementary file 1 [file curroncol-29-00081-s001.zip]

Archive with 1 entries (1 files):
- curroncol-1560667-supplementary.pdf
